# Supplementary material for: Pan-cell death-related signature reveals tumor immune microenvironment and optimizes personalized therapy alternations in lung adenocarcinoma
Source: Sci Rep. 2024 Jul 8;14:15682. doi: 10.1038/s41598-024-66662-1 (PMC11231366; doi:10.1038/s41598-024-66662-1)
Supplement: Supplementary file 3 — Supplementary Tables. [file 41598_2024_66662_MOESM3_ESM.xlsx]

## Sheet: Table S1
Four cell death related gene markers
Gene_symbol	KM_Pvalue	HR	HR.95L	HR.95H	Gene signature	PMID
FADD	0.000175	1.71927	1.28602	2.29847	Apoptosis	33466402
CYCS	0.00028	1.49951	1.20843	1.86071	Apoptosis	33466402
CSF2RB	0.002245	0.85777	0.7496	0.981549	Apoptosis	33466402
PIK3R1	0.003093	0.828942	0.681362	1.00849	Apoptosis	33466402
PIK3CD	0.007406	0.831565	0.702954	0.983705	Apoptosis	33466402
CASP10	0.010048	0.789543	0.645661	0.965489	Apoptosis	33466402
TNFRSF10C	0.010269	0.830635	0.709945	0.971843	Apoptosis	33466402
BCL2	0.012354	0.877168	0.741725	1.03734	Apoptosis	33466402
BIRC2	0.013388	1.21646	0.947979	1.56098	Apoptosis	33466402
AKT2	0.014445	1.25218	0.953386	1.64461	Apoptosis	33466402
PIK3CG	0.016126	0.802718	0.680323	0.947134	Apoptosis	33466402
BID	0.029294	1.18817	0.98025	1.44019	Apoptosis	33466402
PIK3R5	0.040455	0.85734	0.717924	1.02383	Apoptosis	33466402
PRKAR2A	0.047543	0.84567	0.662079	1.08017	Apoptosis	33466402
RELA	0.058207	1.57127	1.09094	2.2631	Apoptosis	33466402
PRKAR1B	0.06124	1.21592	0.994145	1.48716	Apoptosis	33466402
PRKAR2B	0.08436	0.938171	0.815969	1.07868	Apoptosis	33466402
DFFA	0.090995	0.831069	0.596401	1.15807	Apoptosis	33466402
IRAK2	0.104452	1.11165	0.949598	1.30136	Apoptosis	33466402
FAS	0.106619	0.95137	0.827313	1.09403	Apoptosis	33466402
BCL2L1	0.117183	1.36603	1.08693	1.71678	Apoptosis	33466402
DFFB	0.125839	0.777003	0.569493	1.06013	Apoptosis	33466402
IKBKB	0.128508	0.795582	0.650253	0.97339	Apoptosis	33466402
CASP8	0.128746	1.07659	0.823664	1.40717	Apoptosis	33466402
IRAK1	0.13338	1.18316	0.947888	1.47683	Apoptosis	33466402
BIRC3	0.139377	1.22631	1.08727	1.38314	Apoptosis	33466402
PRKX	0.148843	0.90899	0.734782	1.1245	Apoptosis	33466402
CASP6	0.152891	1.20173	0.93551	1.54371	Apoptosis	33466402
PRKACA	0.180971	0.807007	0.581039	1.12085	Apoptosis	33466402
IL3RA	0.181393	0.847663	0.702362	1.02302	Apoptosis	33466402
PIK3R3	0.194757	0.863109	0.727118	1.02453	Apoptosis	33466402
PRKACB	0.229705	1.11549	0.957582	1.29944	Apoptosis	33466402
IL1RAP	0.243345	1.16757	0.990265	1.37662	Apoptosis	33466402
IKBKG	0.243794	1.03665	0.766078	1.40278	Apoptosis	33466402
MAP3K14	0.244952	0.938386	0.777447	1.13264	Apoptosis	33466402
IL1R1	0.252531	0.902226	0.774009	1.05168	Apoptosis	33466402
PIK3CA	0.261756	1.25578	0.964011	1.63586	Apoptosis	33466402
TNFRSF10A	0.264961	1.09197	0.905222	1.31726	Apoptosis	33466402
PIK3CB	0.274498	1.14867	0.917337	1.43835	Apoptosis	33466402
PPP3CB	0.278286	0.902395	0.677525	1.2019	Apoptosis	33466402
EXOG	0.291368	0.826124	0.590226	1.1563	Apoptosis	33466402
PPP3R2	0.299769	1.71598	0.660473	4.45829	Apoptosis	33466402
NTRK1	0.300641	0.814073	0.525449	1.26123	Apoptosis	33466402
CHUK	0.32819	1.13962	0.873737	1.48642	Apoptosis	33466402
RIPK1	0.337017	0.889384	0.658716	1.20083	Apoptosis	33466402
BAX	0.338779	0.946515	0.70069	1.27858	Apoptosis	33466402
PPP3CC	0.3704	0.754421	0.568481	1.00118	Apoptosis	33466402
CHP2	0.402435	1.08073	0.887612	1.31586	Apoptosis	33466402
IL1B	0.422835	0.959844	0.843731	1.09194	Apoptosis	33466402
TNFRSF10B	0.438139	1.04835	0.855656	1.28445	Apoptosis	33466402
CASP3	0.456232	1.22512	0.914324	1.64157	Apoptosis	33466402
BAD	0.506271	0.909443	0.695238	1.18965	Apoptosis	33466402
ENDOG	0.510645	0.962796	0.73175	1.26679	Apoptosis	33466402
FASLG	0.513671	0.887203	0.739834	1.06393	Apoptosis	33466402
NFKB1	0.515954	1.07358	0.852977	1.35124	Apoptosis	33466402
NGF	0.540726	0.907303	0.810631	1.01551	Apoptosis	33466402
PPP3CA	0.543494	1.23172	0.973102	1.55907	Apoptosis	33466402
AIFM1	0.5588	1.04109	0.781198	1.38743	Apoptosis	33466402
NFKBIA	0.560114	1.05597	0.882706	1.26324	Apoptosis	33466402
CAPN2	0.565079	1.0733	0.882648	1.30513	Apoptosis	33466402
ENDOD1	0.565629	0.942034	0.815472	1.08824	Apoptosis	33466402
AKT3	0.589147	1.01841	0.860045	1.20594	Apoptosis	33466402
PRKAR1A	0.591777	1.01819	0.800228	1.29551	Apoptosis	33466402
CASP7	0.60117	1.07288	0.83746	1.37448	Apoptosis	33466402
IL3	0.665609	1.61237	0.628598	4.13575	Apoptosis	33466402
ATM	0.672745	0.923915	0.729733	1.16977	Apoptosis	33466402
APAF1	0.713277	1.09196	0.859612	1.3871	Apoptosis	33466402
IRAK3	0.73001	0.977542	0.844984	1.1309	Apoptosis	33466402
CASP9	0.740985	1.34608	1.03715	1.74702	Apoptosis	33466402
CAPN1	0.775242	1.22895	0.94391	1.60006	Apoptosis	33466402
PPP3R1	0.777911	1.21744	0.877794	1.68852	Apoptosis	33466402
MYD88	0.78135	1.03308	0.806169	1.32385	Apoptosis	33466402
CHP1	0.788429	1.0999	0.906476	1.33459	Apoptosis	33466402
IL1A	0.816207	1.21096	1.06663	1.37482	Apoptosis	33466402
CFLAR	0.84354	0.883637	0.703392	1.11007	Apoptosis	33466402
PRKACG	0.909979	1.6446	0.646745	4.18203	Apoptosis	33466402
TNF	0.949088	0.885701	0.753354	1.0413	Apoptosis	33466402
AKT1	0.953253	0.99723	0.744772	1.33526	Apoptosis	33466402
PIK3R2	0.995522	0.752534	0.416237	1.36054	Apoptosis	33466402
FADD	0.00017537	1.71927	1.28602	2.29847	Necrosis	33466402
BIRC2	0.0133877	1.21646	0.947979	1.56098	Necrosis	33466402
PPIF	0.0215252	1.33004	1.05461	1.67741	Necrosis	33466402
PYGL	0.0243351	1.22067	1.05453	1.413	Necrosis	33466402
HEBP2	0.0317965	1.29612	0.992157	1.6932	Necrosis	33466402
RBCK1	0.0469679	1.40729	1.05878	1.87052	Necrosis	33466402
CYLD	0.0524499	0.79432	0.630069	1.00139	Necrosis	33466402
IPMK	0.053832	1.30468	1.02756	1.65654	Necrosis	33466402
TLR4	0.0558746	0.889737	0.772523	1.02474	Necrosis	33466402
DNM1L	0.0796399	1.36285	1.07457	1.72846	Necrosis	33466402
TRPM7	0.0824237	0.899915	0.686107	1.18035	Necrosis	33466402
FAS	0.106619	0.95137	0.827313	1.09403	Necrosis	33466402
CASP8	0.128746	1.07659	0.823664	1.40717	Necrosis	33466402
PELI1	0.130139	0.853513	0.712709	1.02213	Necrosis	33466402
BIRC3	0.139377	1.22631	1.08727	1.38314	Necrosis	33466402
RIPK3	0.206435	0.793658	0.648234	0.971707	Necrosis	33466402
BNIP3	0.229242	1.10847	0.933969	1.31556	Necrosis	33466402
MLKL	0.230898	1.2907	1.03525	1.60919	Necrosis	33466402
TICAM2	0.233249	1.72523	0.865928	3.43725	Necrosis	33466402
TLR3	0.241955	1.12133	0.945886	1.32931	Necrosis	33466402
BOK	0.285152	0.911858	0.77709	1.07	Necrosis	33466402
TICAM1	0.295084	1.50911	1.17165	1.94375	Necrosis	33466402
RIPK1	0.337017	0.889384	0.658716	1.20083	Necrosis	33466402
ARHGEF2	0.33827	0.868129	0.713313	1.05655	Necrosis	33466402
BAX	0.338779	0.946515	0.70069	1.27858	Necrosis	33466402
YBX3	0.35585	1.29337	1.01264	1.65192	Necrosis	33466402
TMEM123	0.38026	1.15336	0.931932	1.42741	Necrosis	33466402
PGAM5	0.389213	1.15367	0.926561	1.43645	Necrosis	33466402
SPATA2	0.410496	1.0461	0.777174	1.40809	Necrosis	33466402
TRAF2	0.445182	1.25267	0.997029	1.57386	Necrosis	33466402
FZD9	0.463573	1.00886	0.884418	1.1508	Necrosis	33466402
SLC25A4	0.500109	0.81211	0.647787	1.01812	Necrosis	33466402
FASLG	0.513671	0.887203	0.739834	1.06393	Necrosis	33466402
CD14	0.524277	0.953498	0.842889	1.07862	Necrosis	33466402
LY96	0.638199	0.924383	0.794538	1.07545	Necrosis	33466402
GSDME	0.640555	1.05899	0.898657	1.24793	Necrosis	33466402
UCN	0.652845	1.06662	0.906109	1.25555	Necrosis	33466402
ALKBH7	0.66781	0.990904	0.786936	1.24774	Necrosis	33466402
ITPK1	0.675101	1.24469	0.961967	1.6105	Necrosis	33466402
IRF3	0.706809	1.02306	0.761136	1.37511	Necrosis	33466402
TSPO	0.831056	1.10149	0.893394	1.35806	Necrosis	33466402
CFLAR	0.84354	0.883637	0.703392	1.11007	Necrosis	33466402
MT3	0.856854	0.862138	0.676136	1.09931	Necrosis	33466402
CAV1	0.887974	1.09569	0.985303	1.21844	Necrosis	33466402
TNF	0.949088	0.885701	0.753354	1.0413	Necrosis	33466402
TP53	0.949102	0.950661	0.797596	1.1331	Necrosis	33466402
MAP3K5	0.989915	0.984126	0.818722	1.18295	Necrosis	33466402
NLRP1	0.00235595	0.755811	0.637032	0.896738	Pyroptosis	34588621
CTSG	0.00252587	0.813514	0.69722	0.949206	Pyroptosis	34588621
GSDMA	0.0173135	0.908961	0.734774	1.12444	Pyroptosis	34588621
NLRP3	0.0458276	0.838728	0.694032	1.01359	Pyroptosis	34588621
NLRC4	0.0919573	0.777911	0.623824	0.970059	Pyroptosis	34588621
CASP8	0.128746	1.07659	0.823664	1.40717	Pyroptosis	34588621
CASP6	0.152891	1.20173	0.93551	1.54371	Pyroptosis	34588621
GSDMB	0.25264	0.973195	0.845298	1.12044	Pyroptosis	34588621
ZBP1	0.290722	0.898467	0.750594	1.07547	Pyroptosis	34588621
NLRP9	0.304527	1.64424	0.696397	3.88217	Pyroptosis	34588621
GSDMD	0.341425	0.886854	0.719441	1.09322	Pyroptosis	34588621
CASP4	0.349323	1.08669	0.88454	1.33503	Pyroptosis	34588621
IL1B	0.422835	0.959844	0.843731	1.09194	Pyroptosis	34588621
CASP5	0.425236	1.04099	0.786685	1.3775	Pyroptosis	34588621
NAIP	0.470617	0.741881	0.467175	1.17812	Pyroptosis	34588621
GZMB	0.48212	1.00582	0.90601	1.11663	Pyroptosis	34588621
CASP1	0.494407	0.906797	0.776658	1.05874	Pyroptosis	34588621
DDX3X	0.556452	1.14416	0.890145	1.47065	Pyroptosis	34588621
PRF1	0.633024	0.968937	0.85237	1.10144	Pyroptosis	34588621
GSDME	0.640555	1.05899	0.898657	1.24793	Pyroptosis	34588621
APIP	0.645704	0.937677	0.69986	1.25631	Pyroptosis	34588621
PYCARD	0.651441	1.08963	0.929039	1.27797	Pyroptosis	34588621
AIM2	0.683365	1.00426	0.916437	1.10049	Pyroptosis	34588621
PJVK	0.748449	1.06665	0.786429	1.44671	Pyroptosis	34588621
DHX9	0.800963	1.13845	0.87189	1.4865	Pyroptosis	34588621
GSDMC	0.875084	1.06203	0.94679	1.19129	Pyroptosis	34588621
GZMA	0.896233	0.946599	0.846694	1.05829	Pyroptosis	34588621
CPTP	0.901073	1.11565	0.850544	1.46338	Pyroptosis	34588621
HELLS	0.000241739	1.27728	1.07174	1.52224	Ferroptosis	FerrDb:http://www.datjar.com:40013/bt2104/
CISD1	0.000451471	1.49093	1.12632	1.97356	Ferroptosis	FerrDb:http://www.datjar.com:40013/bt2104/
CA9	0.00078409	1.07116	1.00592	1.14062	Ferroptosis	FerrDb:http://www.datjar.com:40013/bt2104/
PEBP1	0.00134083	0.604793	0.461338	0.792857	Ferroptosis	FerrDb:http://www.datjar.com:40013/bt2104/
VDAC2	0.00215704	1.60712	1.24067	2.08182	Ferroptosis	FerrDb:http://www.datjar.com:40013/bt2104/
ARNTL	0.00286888	0.786411	0.617018	1.00231	Ferroptosis	FerrDb:http://www.datjar.com:40013/bt2104/
CDO1	0.00375491	0.821099	0.670882	1.00495	Ferroptosis	FerrDb:http://www.datjar.com:40013/bt2104/
CISD2	0.00446336	1.43613	1.06568	1.93537	Ferroptosis	FerrDb:http://www.datjar.com:40013/bt2104/
GOT1	0.00687004	1.15588	0.954408	1.39989	Ferroptosis	FerrDb:http://www.datjar.com:40013/bt2104/
OTUB1	0.00973259	1.40765	0.998963	1.98355	Ferroptosis	FerrDb:http://www.datjar.com:40013/bt2104/
ACSL3	0.0194287	1.39679	1.14817	1.69924	Ferroptosis	FerrDb:http://www.datjar.com:40013/bt2104/
ATP5MC3	0.0220923	1.38403	1.06687	1.79549	Ferroptosis	FerrDb:http://www.datjar.com:40013/bt2104/
SLC7A11	0.025058	1.13512	1.0362	1.2435	Ferroptosis	FerrDb:http://www.datjar.com:40013/bt2104/
GPX4	0.0272155	0.855159	0.670462	1.09074	Ferroptosis	FerrDb:http://www.datjar.com:40013/bt2104/
ZEB1	0.0306736	0.995424	0.824929	1.20116	Ferroptosis	FerrDb:http://www.datjar.com:40013/bt2104/
PANX1	0.0330866	1.38585	1.10771	1.73383	Ferroptosis	FerrDb:http://www.datjar.com:40013/bt2104/
PTGS2	0.0340213	1.04189	0.968399	1.12097	Ferroptosis	FerrDb:http://www.datjar.com:40013/bt2104/
SOCS1	0.0348916	0.873293	0.748871	1.01839	Ferroptosis	FerrDb:http://www.datjar.com:40013/bt2104/
ALOX15	0.0351811	0.88327	0.786833	0.991528	Ferroptosis	FerrDb:http://www.datjar.com:40013/bt2104/
PRDX6	0.0480781	1.27	0.969433	1.66375	Ferroptosis	FerrDb:http://www.datjar.com:40013/bt2104/
HSF1	0.0486991	1.31427	1.01329	1.70464	Ferroptosis	FerrDb:http://www.datjar.com:40013/bt2104/
NCOA4	0.0511848	0.861968	0.693279	1.0717	Ferroptosis	FerrDb:http://www.datjar.com:40013/bt2104/
DPP4	0.057093	0.911364	0.842631	0.985704	Ferroptosis	FerrDb:http://www.datjar.com:40013/bt2104/
ACSF2	0.0704608	0.869521	0.727239	1.03964	Ferroptosis	FerrDb:http://www.datjar.com:40013/bt2104/
MTDH	0.0942734	1.23782	0.995449	1.5392	Ferroptosis	FerrDb:http://www.datjar.com:40013/bt2104/
ALOX5	0.0993132	0.906919	0.800971	1.02688	Ferroptosis	FerrDb:http://www.datjar.com:40013/bt2104/
PML	0.100413	1.19365	0.962981	1.47958	Ferroptosis	FerrDb:http://www.datjar.com:40013/bt2104/
ALOX15B	0.100581	0.918322	0.847988	0.99449	Ferroptosis	FerrDb:http://www.datjar.com:40013/bt2104/
ATG5	0.101257	1.17922	0.901868	1.54185	Ferroptosis	FerrDb:http://www.datjar.com:40013/bt2104/
TAZ	0.114237	0.87823	0.682721	1.12973	Ferroptosis	FerrDb:http://www.datjar.com:40013/bt2104/
PGD	0.114297	1.20248	1.04092	1.38911	Ferroptosis	FerrDb:http://www.datjar.com:40013/bt2104/
FADS2	0.114752	1.07653	0.962364	1.20423	Ferroptosis	FerrDb:http://www.datjar.com:40013/bt2104/
NOX4	0.115196	1.13538	0.93494	1.3788	Ferroptosis	FerrDb:http://www.datjar.com:40013/bt2104/
PRKAA2	0.132327	1.08404	0.929238	1.26462	Ferroptosis	FerrDb:http://www.datjar.com:40013/bt2104/
BAP1	0.134844	0.892602	0.655251	1.21593	Ferroptosis	FerrDb:http://www.datjar.com:40013/bt2104/
ALOXE3	0.14913	1.44652	1.0775	1.94192	Ferroptosis	FerrDb:http://www.datjar.com:40013/bt2104/
PHKG2	0.153239	0.714959	0.529915	0.964618	Ferroptosis	FerrDb:http://www.datjar.com:40013/bt2104/
HMGB1	0.171398	1.24133	0.912679	1.68832	Ferroptosis	FerrDb:http://www.datjar.com:40013/bt2104/
HIF1A	0.175031	1.14936	0.961529	1.37388	Ferroptosis	FerrDb:http://www.datjar.com:40013/bt2104/
ALOX12B	0.177425	1.32039	1.00599	1.73306	Ferroptosis	FerrDb:http://www.datjar.com:40013/bt2104/
CDKN1A	0.183618	1.16722	0.975441	1.3967	Ferroptosis	FerrDb:http://www.datjar.com:40013/bt2104/
ELAVL1	0.200863	1.44476	0.963834	2.16564	Ferroptosis	FerrDb:http://www.datjar.com:40013/bt2104/
TMBIM4	0.201005	0.928017	0.737303	1.16806	Ferroptosis	FerrDb:http://www.datjar.com:40013/bt2104/
SQSTM1	0.204377	0.96858	0.812612	1.15448	Ferroptosis	FerrDb:http://www.datjar.com:40013/bt2104/
ACSL4	0.205414	1.16954	0.995919	1.37342	Ferroptosis	FerrDb:http://www.datjar.com:40013/bt2104/
KEAP1	0.223987	1.03372	0.801825	1.33268	Ferroptosis	FerrDb:http://www.datjar.com:40013/bt2104/
SCD	0.224035	1.12964	0.996802	1.28019	Ferroptosis	FerrDb:http://www.datjar.com:40013/bt2104/
ISCU	0.236193	0.601106	0.429355	0.841562	Ferroptosis	FerrDb:http://www.datjar.com:40013/bt2104/
CS	0.243357	1.1531	0.892631	1.48957	Ferroptosis	FerrDb:http://www.datjar.com:40013/bt2104/
ACVR1B	0.25508	0.877685	0.731863	1.05256	Ferroptosis	FerrDb:http://www.datjar.com:40013/bt2104/
CHMP5	0.272284	1.21569	0.943711	1.56606	Ferroptosis	FerrDb:http://www.datjar.com:40013/bt2104/
GCH1	0.287061	1.11625	0.926923	1.34425	Ferroptosis	FerrDb:http://www.datjar.com:40013/bt2104/
MAPK1	0.290553	1.1013	0.863437	1.40468	Ferroptosis	FerrDb:http://www.datjar.com:40013/bt2104/
RPL8	0.30088	1.08519	0.892755	1.31911	Ferroptosis	FerrDb:http://www.datjar.com:40013/bt2104/
MIOX	0.311283	0.968041	0.843969	1.11035	Ferroptosis	FerrDb:http://www.datjar.com:40013/bt2104/
SAT1	0.31966	0.860337	0.70941	1.04337	Ferroptosis	FerrDb:http://www.datjar.com:40013/bt2104/
LONP1	0.319736	1.13736	0.866906	1.49219	Ferroptosis	FerrDb:http://www.datjar.com:40013/bt2104/
SLC40A1	0.325284	0.935335	0.826355	1.05869	Ferroptosis	FerrDb:http://www.datjar.com:40013/bt2104/
AIFM2	0.326873	1.1406	0.921886	1.41119	Ferroptosis	FerrDb:http://www.datjar.com:40013/bt2104/
MAPK3	0.36861	1.02859	0.776228	1.36299	Ferroptosis	FerrDb:http://www.datjar.com:40013/bt2104/
TGFBR1	0.392058	1.20528	0.991035	1.46584	Ferroptosis	FerrDb:http://www.datjar.com:40013/bt2104/
MUC1	0.418335	0.994739	0.892213	1.10905	Ferroptosis	FerrDb:http://www.datjar.com:40013/bt2104/
EGLN2	0.431432	0.908902	0.67929	1.21613	Ferroptosis	FerrDb:http://www.datjar.com:40013/bt2104/
FH	0.446515	1.26238	0.938224	1.69853	Ferroptosis	FerrDb:http://www.datjar.com:40013/bt2104/
CDKN2A	0.458745	1.06069	0.977008	1.15154	Ferroptosis	FerrDb:http://www.datjar.com:40013/bt2104/
NF2	0.460253	0.987564	0.767082	1.27142	Ferroptosis	FerrDb:http://www.datjar.com:40013/bt2104/
HMOX1	0.488245	1.05094	0.908209	1.2161	Ferroptosis	FerrDb:http://www.datjar.com:40013/bt2104/
MT1G	0.496565	0.986114	0.897292	1.08373	Ferroptosis	FerrDb:http://www.datjar.com:40013/bt2104/
IREB2	0.528485	1.17	0.91399	1.49771	Ferroptosis	FerrDb:http://www.datjar.com:40013/bt2104/
LAMP2	0.533689	0.99526	0.789257	1.25503	Ferroptosis	FerrDb:http://www.datjar.com:40013/bt2104/
TP63	0.540433	0.978956	0.873356	1.09732	Ferroptosis	FerrDb:http://www.datjar.com:40013/bt2104/
EMC2	0.560391	1.20934	0.908612	1.60959	Ferroptosis	FerrDb:http://www.datjar.com:40013/bt2104/
ANO6	0.564891	1.14115	0.927838	1.40351	Ferroptosis	FerrDb:http://www.datjar.com:40013/bt2104/
ALOX12	0.567312	1.00422	0.774504	1.30207	Ferroptosis	FerrDb:http://www.datjar.com:40013/bt2104/
ZFP36	0.581233	0.970473	0.856357	1.0998	Ferroptosis	FerrDb:http://www.datjar.com:40013/bt2104/
ABCC1	0.59798	1.20423	1.00222	1.44695	Ferroptosis	FerrDb:http://www.datjar.com:40013/bt2104/
ATF3	0.603246	0.974679	0.865257	1.09794	Ferroptosis	FerrDb:http://www.datjar.com:40013/bt2104/
CHAC1	0.607394	1.17402	0.994501	1.38595	Ferroptosis	FerrDb:http://www.datjar.com:40013/bt2104/
NFE2L2	0.607594	0.944108	0.724641	1.23004	Ferroptosis	FerrDb:http://www.datjar.com:40013/bt2104/
YY1AP1	0.616544	1.02709	0.766363	1.37653	Ferroptosis	FerrDb:http://www.datjar.com:40013/bt2104/
BRD4	0.616609	1.14459	0.885199	1.47999	Ferroptosis	FerrDb:http://www.datjar.com:40013/bt2104/
ATF4	0.618132	1.05645	0.782063	1.42709	Ferroptosis	FerrDb:http://www.datjar.com:40013/bt2104/
CBS	0.625222	1.14543	0.81179	1.61619	Ferroptosis	FerrDb:http://www.datjar.com:40013/bt2104/
PROM2	0.630089	1.02994	0.907721	1.16861	Ferroptosis	FerrDb:http://www.datjar.com:40013/bt2104/
TF	0.636513	0.978621	0.894193	1.07102	Ferroptosis	FerrDb:http://www.datjar.com:40013/bt2104/
FTH1	0.636902	1.0332	0.834881	1.27864	Ferroptosis	FerrDb:http://www.datjar.com:40013/bt2104/
HSPA5	0.63722	1.19719	0.923848	1.55141	Ferroptosis	FerrDb:http://www.datjar.com:40013/bt2104/
IFNG	0.651394	1.01217	0.862464	1.18787	Ferroptosis	FerrDb:http://www.datjar.com:40013/bt2104/
ATM	0.672745	0.923915	0.729733	1.16977	Ferroptosis	FerrDb:http://www.datjar.com:40013/bt2104/
MYB	0.675589	1.00513	0.839338	1.20366	Ferroptosis	FerrDb:http://www.datjar.com:40013/bt2104/
TNFAIP3	0.68006	1.06372	0.923472	1.22527	Ferroptosis	FerrDb:http://www.datjar.com:40013/bt2104/
ATG7	0.695306	1.12747	0.820906	1.54851	Ferroptosis	FerrDb:http://www.datjar.com:40013/bt2104/
EGFR	0.793646	1.08967	0.97817	1.21389	Ferroptosis	FerrDb:http://www.datjar.com:40013/bt2104/
STAT3	0.807646	0.87876	0.679319	1.13676	Ferroptosis	FerrDb:http://www.datjar.com:40013/bt2104/
IDH1	0.811808	1.09066	0.905051	1.31433	Ferroptosis	FerrDb:http://www.datjar.com:40013/bt2104/
NQO1	0.834233	1.03041	0.94549	1.12295	Ferroptosis	FerrDb:http://www.datjar.com:40013/bt2104/
SESN2	0.849878	0.87296	0.698283	1.09133	Ferroptosis	FerrDb:http://www.datjar.com:40013/bt2104/
CHMP6	0.854035	0.884695	0.671392	1.16576	Ferroptosis	FerrDb:http://www.datjar.com:40013/bt2104/
G6PD	0.873944	1.08064	0.96758	1.20691	Ferroptosis	FerrDb:http://www.datjar.com:40013/bt2104/
SRC	0.8763	1.11611	0.892847	1.3952	Ferroptosis	FerrDb:http://www.datjar.com:40013/bt2104/
CD44	0.883942	1.00979	0.877171	1.16245	Ferroptosis	FerrDb:http://www.datjar.com:40013/bt2104/
CAV1	0.887974	1.09569	0.985303	1.21844	Ferroptosis	FerrDb:http://www.datjar.com:40013/bt2104/
RB1	0.894155	0.891011	0.711275	1.11616	Ferroptosis	FerrDb:http://www.datjar.com:40013/bt2104/
PRKAA1	0.8981	1.04678	0.830681	1.31909	Ferroptosis	FerrDb:http://www.datjar.com:40013/bt2104/
BECN1	0.906338	1.0244	0.776299	1.3518	Ferroptosis	FerrDb:http://www.datjar.com:40013/bt2104/
AKR1C2	0.927593	1.0216	0.976187	1.06913	Ferroptosis	FerrDb:http://www.datjar.com:40013/bt2104/
HSPB1	0.941584	0.982721	0.834236	1.15763	Ferroptosis	FerrDb:http://www.datjar.com:40013/bt2104/
TP53	0.949102	0.950661	0.797596	1.1331	Ferroptosis	FerrDb:http://www.datjar.com:40013/bt2104/
AKR1C3	0.974033	1.01095	0.945689	1.08072	Ferroptosis	FerrDb:http://www.datjar.com:40013/bt2104/
SLC1A5	0.975632	1.16672	0.934321	1.45694	Ferroptosis	FerrDb:http://www.datjar.com:40013/bt2104/
AKR1C1	0.998101	1.00382	0.951603	1.0589	Ferroptosis	FerrDb:http://www.datjar.com:40013/bt2104/
NFS1	0.99852	1.08219	0.782905	1.49589	Ferroptosis	FerrDb:http://www.datjar.com:40013/bt2104/

## Sheet:  Table S2
Gene_symbol	Gene signature	Source
CXCL10	Chemokines_and_receptors	PMID: 28052254
CCL11	Chemokines_and_receptors	PMID: 28052254
CXCL13	Chemokines_and_receptors	PMID: 28052254
CXCL9	Chemokines_and_receptors	PMID: 28052254
CXCL11	Chemokines_and_receptors	PMID: 28052254
CCL17	Chemokines_and_receptors	PMID: 28052254
CCL7	Chemokines_and_receptors	PMID: 28052254
CCL20	Chemokines_and_receptors	PMID: 28052254
CCR4	Chemokines_and_receptors	PMID: 28052254
CCL18	Chemokines_and_receptors	PMID: 28052254
CCL25	Chemokines_and_receptors	PMID: 28052254
CXCR4	Chemokines_and_receptors	PMID: 28052254
CXCR3	Chemokines_and_receptors	PMID: 28052254
CCR3	Chemokines_and_receptors	PMID: 28052254
CCR7	Chemokines_and_receptors	PMID: 28052254
CCR5	Chemokines_and_receptors	PMID: 28052254
CCR2	Chemokines_and_receptors	PMID: 28052254
CCL5	Chemokines_and_receptors	PMID: 28052254
CCR6	Chemokines_and_receptors	PMID: 28052254
CCR1	Chemokines_and_receptors	PMID: 28052254
CCL3	Chemokines_and_receptors	PMID: 28052254
CCL22	Chemokines_and_receptors	PMID: 28052254
CCL8	Chemokines_and_receptors	PMID: 28052254
XCL1	Chemokines_and_receptors	PMID: 28052254
CXCR6	Chemokines_and_receptors	PMID: 28052254
CXCL16	Chemokines_and_receptors	PMID: 28052254
CCR9	Chemokines_and_receptors	PMID: 28052254
PF4	Chemokines_and_receptors	PMID: 28052254
CXCL6	Chemokines_and_receptors	PMID: 28052254
CX3CL1	Chemokines_and_receptors	PMID: 28052254
CCR10	Chemokines_and_receptors	PMID: 28052254
CX3CR1	Chemokines_and_receptors	PMID: 28052254
CCL16	Chemokines_and_receptors	PMID: 28052254
CXCL14	Chemokines_and_receptors	PMID: 28052254
CXCL12	Chemokines_and_receptors	PMID: 28052254
CCL21	Chemokines_and_receptors	PMID: 28052254
PPBP	Chemokines_and_receptors	PMID: 28052254
CCL28	Chemokines_and_receptors	PMID: 28052254
IL21R	interleukins_and_receptors	PMID: 28052254
IL12B	interleukins_and_receptors	PMID: 28052254
IL9R	interleukins_and_receptors	PMID: 28052254
IL26	interleukins_and_receptors	PMID: 28052254
IL27	interleukins_and_receptors	PMID: 28052254
IL2RB	interleukins_and_receptors	PMID: 28052254
IL10	interleukins_and_receptors	PMID: 28052254
IL24	interleukins_and_receptors	PMID: 28052254
IL7R	interleukins_and_receptors	PMID: 28052254
IL18	interleukins_and_receptors	PMID: 28052254
IL32	interleukins_and_receptors	PMID: 28052254
IL2RG	interleukins_and_receptors	PMID: 28052254
IL2RA	interleukins_and_receptors	PMID: 28052254
IL12RB2	interleukins_and_receptors	PMID: 28052254
IL1A	interleukins_and_receptors	PMID: 28052254
IL22	interleukins_and_receptors	PMID: 28052254
IL10RA	interleukins_and_receptors	PMID: 28052254
IL11	interleukins_and_receptors	PMID: 28052254
IL12A	interleukins_and_receptors	PMID: 28052254
IL18.1	interleukins_and_receptors	PMID: 28052254
IL10RB	interleukins_and_receptors	PMID: 28052254
IL4R	interleukins_and_receptors	PMID: 28052254
IL1R1	interleukins_and_receptors	PMID: 28052254
IL34	interleukins_and_receptors	PMID: 28052254
IL17D	interleukins_and_receptors	PMID: 28052254
IL6	interleukins_and_receptors	PMID: 28052254
IL5	interleukins_and_receptors	PMID: 28052254
IL17RD	interleukins_and_receptors	PMID: 28052254
IL33	interleukins_and_receptors	PMID: 28052254
IL17B	interleukins_and_receptors	PMID: 28052254
HLA-A	HLA_molecules	PMID: 28052254
HLA-B	HLA_molecules	PMID: 28052254
HLA-C	HLA_molecules	PMID: 28052254
TAP1	HLA_molecules	PMID: 28052254
TAP2	HLA_molecules	PMID: 28052254
B2M	HLA_molecules	PMID: 28052254
HLA-DPB1	HLA_molecules	PMID: 28052254
HLA-DQB2	HLA_molecules	PMID: 28052254
HLA-DRB5	HLA_molecules	PMID: 28052254
HLA-E	HLA_molecules	PMID: 28052254
HLA-F	HLA_molecules	PMID: 28052254
CTLA4	Co_inhibitor	PMID: 28052254
TIGIT	Co_inhibitor	PMID: 28052254
BTLA	Co_inhibitor	PMID: 28052254
LAG3	Co_inhibitor	PMID: 28052254
CD247	Co_inhibitor	PMID: 28052254
HAVCR2	Co_inhibitor	PMID: 28052254
BTN2A2	Co_inhibitor	PMID: 28052254
LAIR1	Co_inhibitor	PMID: 28052254
BTN3A1	Co_inhibitor	PMID: 28052254
PDCD1LG2	Co_inhibitor	PMID: 28052254
BTN1A1	Co_inhibitor	PMID: 28052254
VTCN1	Co_inhibitor	PMID: 28052254
BTNL2	Co_inhibitor	PMID: 28052254
ICOS	Co_stiulators	PMID: 28052254
TNFRSF9	Co_stiulators	PMID: 28052254
CD70	Co_stiulators	PMID: 28052254
CD80	Co_stiulators	PMID: 28052254
TNFRSF13C	Co_stiulators	PMID: 28052254
TMIGD2	Co_stiulators	PMID: 28052254
TNFRSF13B	Co_stiulators	PMID: 28052254
CD27	Co_stiulators	PMID: 28052254
SLAMF1	Co_stiulators	PMID: 28052254
TNFSF13B	Co_stiulators	PMID: 28052254
CD86	Co_stiulators	PMID: 28052254
TNFSF4	Co_stiulators	PMID: 28052254
TNFRSF18	Co_stiulators	PMID: 28052254
CD28	Co_stiulators	PMID: 28052254
CD226	Co_stiulators	PMID: 28052254
TNFSF9	Co_stiulators	PMID: 28052254
TNFSF8	Co_stiulators	PMID: 28052254
TNFSF18	Co_stiulators	PMID: 28052254
TNFRSF4	Co_stiulators	PMID: 28052254
TNFSF15	Co_stiulators	PMID: 28052254
TNFSF13	Co_stiulators	PMID: 28052254
CD58	Co_stiulators	PMID: 28052254
ICOSLG	Co_stiulators	PMID: 28052254
TNFRSF8	Co_stiulators	PMID: 28052254
TNFRSF14	Co_stiulators	PMID: 28052254
BTNL8	Co_stiulators	PMID: 28052254
IDO1	Other_cytokines	PMID: 28052254
LTA	Other_cytokines	PMID: 28052254
FASLG	Other_cytokines	PMID: 28052254
TNF	Other_cytokines	PMID: 28052254
CSF2	Other_cytokines	PMID: 28052254
CSF2RB	Other_cytokines	PMID: 28052254
VEGFA	Other_cytokines	PMID: 28052254
TGFBR1	Other_cytokines	PMID: 28052254
FAS	Other_cytokines	PMID: 28052254
TGFB3	Other_cytokines	PMID: 28052254
CSF1	Other_cytokines	PMID: 28052254
PDGFC	Other_cytokines	PMID: 28052254
ARG1	Other_cytokines	PMID: 28052254
VEGFC	Other_cytokines	PMID: 28052254
VEGFB	Other_cytokines	PMID: 28052254
PDGFRB	Other_cytokines	PMID: 28052254
TGFBR2	Other_cytokines	PMID: 28052254
PDGFRA	Other_cytokines	PMID: 28052254
EPOR	Other_cytokines	PMID: 28052254
EGFR	Other_cytokines	PMID: 28052254
PDGFD	Other_cytokines	PMID: 28052254
EGF	Other_cytokines	PMID: 28052254
TPO	Other_cytokines	PMID: 28052254
TGFBR3	Other_cytokines	PMID: 28052254

## Sheet: Table S3
The gene sets of different immune cells
Immune cell	Gene markers
iDCs	CD1A,CD1E
DCs	CCL17,CCL22,CD209,CCL13
Cytolytic_activity	PRF1,GZMA
aDCs	CD83,LAMP3,CCL1
APC_co_inhibition	C10orf54,CD274,LGALS9,PDCD1LG2,PVRL3
APC_co_stimulation	CD40,CD58,CD70,ICOSLG,SLAMF1,TNFSF14,TNFSF15,TNFSF18,TNFSF4,TNFSF8,TNFSF9
B_cells	BACH2,BANK1,BLK,BTLA,CD79A,CD79B,FCRL1,FCRL3,HVCN1,RALGPS2
CCR	CCL16,TPO,TGFBR2,CXCL2,CCL14,TGFBR3,IL11RA,CCL11,IL4I1,IL33,CXCL12,CXCL10,BMPER,BMP8A,CXCL11,IL21R,IL17B,TNFRSF9,ILF2,CX3CR1,CCR8,TNFSF12,CSF3,TNFSF4,BMP3,CX3CL1,BMP5,CXCR2,TNFRSF10D,BMP2,CXCL14,CCL28,CXCL3,BMP6,CCL21,CXCL9,CCL23,IL6,TNFRSF18,IL17RD,IL17D,IL27,CCL7,IL1R1,CXCR4,CXCR2P1,TGFB1I1,IFNGR1,IL9R,IL1RAPL1,IL11,CSF1,IL20RA,IL25,TNFRSF4,IL18,ILF3,CCL20,TNFRSF12A,IL6ST,CXCL13,IL12B,TNFRSF8,I…
Check-point	IDO1,LAG3,CTLA4,TNFRSF9,ICOS,CD80,PDCD1LG2,TIGIT,CD70,TNFSF9,ICOSLG,KIR3DL1,CD86,PDCD1,LAIR1,TNFRSF8,TNFSF15,TNFRSF14,IDO2,CD276,CD40,TNFRSF4,TNFSF14,HHLA2,CD244,CD274,HAVCR2,CD27,BTLA,LGALS9,TMIGD2,CD28,CD48,TNFRSF25,CD40LG,ADORA2A,VTCN1,CD160,CD44,TNFSF18,TNFRSF18,BTNL2,C10orf54,CD200R1,TNFSF4,CD200,NRP1
HLA	HLA-E,HLA-DPB2,HLA-C,HLA-J,HLA-DQB1,HLA-DQB2,HLA-DQA2,HLA-DQA1,HLA-A,HLA-DMA,HLA-DOB,HLA-DRB1,HLA-H,HLA-B,HLA-DRB5,HLA-DOA,HLA-DPB1,HLA-DRA,HLA-DRB6,HLA-L,HLA-F,HLA-G,HLA-DMB,HLA-DPA1
Inflammation-promoting	CCL5,CD19,CD8B,CXCL10,CXCL13,CXCL9,GNLY,GZMB,IFNG,IL12A,IL12B,IRF1,PRF1,STAT1,TBX21
pDCs	CLEC4C,CXCR3,GZMB,IL3RA,IRF7,IRF8,LILRA4,PHEX,PLD4,PTCRA
Macrophages	C11orf45,CD68,CLEC5A,CYBB,FUCA1,GPNMB,HS3ST2,LGMN,MMP9,TM4SF19
Mast_cells	CMA1,MS4A2,TPSAB1
Neutrophils	EVI2B,HSD17B11,KDM6B,MEGF9,MNDA,NLRP12,PADI4,SELL,TRANK1,VNN3
Parainflammation	CXCL10,PLAT,CCND1,LGMN,PLAUR,AIM2,MMP7,ICAM1,MX2,CXCL9,ANXA1,TLR2,PLA2G2D,ITGA2,MX1,HMOX1,CD276,TIRAP,IL33,PTGES,TNFRSF12A,SCARB1,CD14,BLNK,IFIT3,RETNLB,IFIT2,ISG15,OAS2,REL,OAS3,CD44,PPARG,BST2,OAS1,NOX1,PLA2G2A,IFIT1,IFITM3,IL1RN
T_cell_co-inhibition	BTLA,C10orf54,CD160,CD244,CD274,CTLA4,HAVCR2,LAG3,LAIR1,TIGIT
T_cell_co-stimulation	CD2,CD226,CD27,CD28,CD40LG,ICOS,SLAMF1,TNFRSF18,TNFRSF25,TNFRSF4,TNFRSF8,TNFRSF9,TNFSF14
T_helper_cells	CD4
NK_cells	KLRC1,KLRF1
Tfh	PDCD1,CXCL13,CXCR5
Th1_cells	IFNG,TBX21,CTLA4,STAT4,CD38,IL12RB2,LTA,CSF2
Th2_cells	PMCH,LAIR2,SMAD2,CXCR6,GATA3,IL26
TIL	ITM2C,CD38,THEMIS2,GLYR1,ICOS,F5,TIGIT,KLRD1,IRF4,PRKCQ,FCRL5,SIRPG,LPXN,IL2RG,CCL5,LCK,TRAF3IP3,CD86,MAL,LILRB1,DOK2,CD6,PAG1,LAX1,PLEK,PIK3CD,SLAMF1,XCL1,GPR171,XCL2,TBX21,CD2,CD53,KLHL6,SLAMF6,CD40,SIT1,TNFRSF4,CD79A,CD247,LCP2,CD3D,CD27,SH2D1A,FYB,ARHGAP30,ACAP1,CST7,CD3G,IL2RB,CD3E,FCRL3,CORO1A,ITK,TCL1A,CYBB,CSF2RB,IKZF1,NCF4,DOCK2,CCR2,PTPRC,PLAC8,NCKAP1L,IL7R,,CD28,STAT4,CD8A,LY9,CD48,HCS…
Treg	IL12RB2,TMPRSS6,CTSC,LAPTM4B,TFRC,RNF145,NETO2,ADAT2,CHST2,CTLA4,NFE2L3,LIMA1,IL1R2,ICOS,HSDL2,HTATIP2,FKBP1A,TIGIT,CCR8,LTA,SLC35F2,IL21R,AHCYL1,SOCS2,ETV7,BCL2L1,RRAGB,ACSL4,CHRNA6,BATF,LAX1,ADPRH,TNFRSF4,ANKRD10,CD274,CASP1,LY75,NPTN,SSTR3,GRSF1,CSF2RB,TMEM184C,NDFIP2,ZBTB38,ERI1,TRAF3,NAB1,HS3ST3B1,LAYN,JAK1,VDR,LEPROT,GCNT1,PTPRJ,IKZF2,CSF1,ENTPD1,TNFRSF18,METTL7A,KSR1,SSH1,CADM1,IL1R1,ACP5,…
Type_I_IFN_Reponse	DDX4,IFIT1,IFIT2,IFIT3,IRF7,ISG20,MX1,MX2,RSAD2,TNFSF10
Type_II_IFN_Reponse	GPR146,SELP,AHR
CD8+_T_cells	CD8A
MHC_class_I	B2M,HLA-A,TAP1

## Sheet: Table S4
Gene signature	Source	Gene markers
CD8_T_effector	PMID: 26952546	CD8A,CXCL10,CXCL9,GZMA,GZMB,IFNG,PRF1,TBX21
DNA_damage_repair	Human DNA Repair: https://www.mdanderson.org/documents/Labs/Wood-Laboratory/human-dna-repair-genes	ALKBH2,ALKBH3,APEX1,APEX2,APLF,ATM,ATR,ATRIP,BLM,BRCA1,BRCA2,BRIP1,CCNH,CDK7,CETN2,CHAF1A,CHEK1,CHEK2,CLK2,DCLRE1C,DDB1,DDB2,DUT,ENDOV,ERCC1,ERCC2,ERCC3,ERCC4,ERCC5,ERCC6,ERCC8,FAN1,FANCA,FANCB,FANCC,FANCD2,FANCE,FANCF,FANCG,FANCL,FANCM,GTF2H1,GTF2H2,GTF2H3,GTF2H4,GTF2H5,H2AFX,HLTF,HUS1,LIG1,LIG3,LIG4,MBD4,MDC1,MGMT,MLH1,MLH3,MMS19,MNAT1,MPG,MSH2,MSH3,MSH4,MSH5,MSH6,MUTYH,NEIL1,NEIL2,NEIL3,NHEJ1,…
Pan_F_TBRS		ACTA2,ACTG2,ADAM12,ADAM19,CNN1,COL4A1,CTGF,CTPS1,FAM101B,FSTL3,HSPB1,IGFBP3,PXDC1,SEMA7A,SH3PXD2A,TAGLN,TGFBI,TNS1,TPM1
Antigen_processing_machinery	PMID: 27855702	B2M,HLA-A,HLA-B,HLA-C,TAP1,TAP2
Immune_checkpoint		CD274,CTLA4,HAVCR2,LAG3,PDCD1,PDCD1LG2,TIGIT
EMT1	PMID: 24520177	CLDN3,CLDN7,CLDN4,CDH1,VIM,TWIST1,ZEB1,ZEB2
Angiogenesis	PMID: 22553347	CDH5,ELTD1,CLEC14A,LDB2,ECSCR,MYCT1,RHOJ,VWF,TIE1,KDR,ESAM,PTPRB,GPR116,SPARCL1,EMCN,ROBO4,ENG,TEK,S1PR1,A2M,JAM2,COL15A1,PECAM1,CALCRL,CLEC3B,PLVAP,RGS5,LRRC32,EBF1,ADCY4,ACVRL1,GPR124,APLNR,TM4SF18,GNG11,CNRIP1,ZNF423,GIMAP8,PDGFD,ITGA9,EDNRB,SOX17,SOX18,TEK
Fanconi_anemia	KEGG hsa03460	APITD1,ATR,ATRIP,BLM,BRCA1,BRCA2,BRIP1,C17orf70,C19orf40,EME1,EME2,ERCC1,ERCC4,FAN1,FANCA,FANCB,FANCC,FANCD2,FANCE,FANCF,FANCG,FANCI,FANCL,FANCM,HES1,MLH1,MUS81,PALB2,PMS2,POLH,POLI,POLK,POLN,RAD51,RAD51C,REV1,REV3L,RMI1,RMI2,RPA1,RPA2,RPA3,RPA4,SLX4,STRA13,TELO2,TOP3A,TOP3B,UBE2T,USP1,WDR48
Cell_cycle	KEGG hsa4110	ABL1,ANAPC1,ANAPC10,ANAPC11,ANAPC13,ANAPC2,ANAPC4,ANAPC5,ANAPC7,ATM,ATR,BUB1,BUB1B,BUB3,CCNA1,CCNA2,CCNB1,CCNB2,CCNB3,CCND1,CCND2,CCND3,CCNE1,CCNE2,CCNH,CDC14A,CDC14B,CDC16,CDC20,CDC23,CDC25A,CDC25B,CDC25C,CDC26,CDC27,CDC45,CDC6,CDC7,CDK1,CDK2,CDK4,CDK6,CDK7,CDKN1A,CDKN1B,CDKN1C,CDKN2A,CDKN2B,CDKN2C,CDKN2D,CHEK1,CHEK2,CREBBP,CUL1,DBF4,E2F1,E2F2,E2F3,E2F4,E2F5,EP300,ESPL1,FZR1,GADD45A,GADD45B,GADD…
DNA_replication	KEGG hsa3030	DNA2,FEN1,LIG1,MCM2,MCM3,MCM4,MCM5,MCM6,MCM7,PCNA,POLA1,POLA2,POLD1,POLD2,POLD3,POLD4,POLE,POLE2,POLE3,POLE4,PRIM1,PRIM2,RFC1,RFC2,RFC3,RFC4,RFC5,RNASEH1,RNASEH2A,RNASEH2B,RNASEH2C,RPA1,RPA2,RPA3,RPA4,SSBP1
Nucleotide_excision_repair	KEGG hsa3420	CCNH,CDK7,CETN2,CUL4A,CUL4B,DDB1,DDB2,ERCC1,ERCC2,ERCC3,ERCC4,ERCC5,ERCC6,ERCC8,GTF2H1,GTF2H2,GTF2H3,GTF2H4,GTF2H5,LIG1,MNAT1,PCNA,POLD1,POLD2,POLD3,POLD4,POLE,POLE2,POLE3,POLE4,RAD23A,RAD23B,RBX1,RFC1,RFC2,RFC3,RFC4,RFC5,RPA1,RPA2,RPA3,RPA4,XPA,XPC
Homologous_recombination	KEGG hsa3440	BLM,BRCA2,EME1,MRE11A,MUS81,NBN,POLD1,POLD2,POLD3,POLD4,RAD50,RAD51,RAD51B,RAD51C,RAD51D,RAD52,RAD54B,RAD54L,RPA1,RPA2,RPA3,RPA4,SHFM1,SSBP1,TOP3A,TOP3B,XRCC2,XRCC3
Mismatch_repair	KEGG hsa3430	EXO1,LIG1,MLH1,MLH3,MSH2,MSH3,MSH6,PCNA,PMS2,POLD1,POLD2,POLD3,POLD4,RFC1,RFC2,RFC3,RFC4,RFC5,RPA1,RPA2,RPA3,RPA4,SSBP1
EMT2	PMID: 26997480	AXL,FAP,LOXL2,ROR2,TAGLN,TWIST2,WNT5A
EMT3	PMID: 27321955	FOXF1,GATA6,SOX9,TWIST1,ZEB1,ZEB2
WNT_target	PMID: 25970248	EFNB3,MYC,TCF12,VEGFA
Cell_cycle_regulators	PMID: 24476821	ATM,CCND1,CCNE1,CDKN1A,CDKN2A,E2F3,FBXW7,MDM2,RB1,TP53
DNA_damage_repair-1	Human DNA Repair: https://www.mdanderson.org/documents/Labs/Wood-Laboratory/human-dna-repair-genes	ATM,ATR,BLM,BRCA1,BRCA2,BRIP1,CHEK1,CHEK2,ERCC4,FANCA,FANCC,FANCD2,FANCE,FANCF,FANCG,FANCL,FANCM,MLH1,MSH2,MSH6,MUTYH,NUDT1,PALB2,PARP1,PARP2,PARP3,PMS2,POLD1,POLE,PRKDC,RAD51C,RPA1,TP53

## Sheet: Table S5
The gene sets of tumor immune circulation
Gene_symbol	Step	Source
MAGEA1	step1	PMID: 23890059
MAGEA3	step1	PMID: 23890059
MAGEA4	step1	PMID: 23890059
MAGEA12	step1	PMID: 23890059
MAGEC2	step1	PMID: 23890059
BAGE1	step1	PMID: 23890059
GAGE1	step1	PMID: 23890059
XAGE1B	step1	PMID: 23890059
CTAG2	step1	PMID: 23890059
CTAG1	step1	PMID: 23890059
SSX2	step1	PMID: 23890059
TNF	step2	PMID: 23890059
IL1	step2	PMID: 23890059
IFNA1	step2	PMID: 23890059
CD40L	step2	PMID: 23890059
CD40	step2	PMID: 23890059
CDN	step2	PMID: 23890059
ATP	step2	PMID: 23890059
HMGB1	step2	PMID: 23890059
IL10	step2	PMID: 23890059
IL4	step2	PMID: 23890059
IL13	step2	PMID: 23890059
CD28	step3	PMID: 23890059
TNFRSF9	step3	PMID: 23890059
TNFRSF4	step3	PMID: 23890059
CD27	step3	PMID: 23890059
CD70	step3	PMID: 23890059
TNFRSF14	step3	PMID: 23890059
TNFRSF18	step3	PMID: 23890059
IL2	step3	PMID: 23890059
IL12	step3	PMID: 23890059
CTLA4	step3	PMID: 23890059
CD274	step3	PMID: 23890059
PDCD1	step3	PMID: 23890059
CD80	step3	PMID: 23890059
CX3CL1	step4	PMID: 23890059; 23222302
CXCL9	step4	PMID: 23890059; 23222302
CXCL10	step4	PMID: 23890059; 23222302
CCL5	step4	PMID: 23890059; 23222302
CXCL16	step4	PMID: 23890059; 23222302
CCL20	step4	PMID: 23890059; 23222302
CXCR3	step4	PMID: 23890059; 23222302
CCL3	step4	PMID: 23890059; 23222302
CCL20	step4	PMID: 23890059; 23222302
ITGB2	step5	PMID: 23890059
ICAM1	step5	PMID: 23890059
VEGFA	step5	PMID: 23890059
EDNRB	step5	PMID: 23890059
SELP	step5	PMID: 23890059
SELE	step5	PMID: 23890059
SELL	step5	PMID: 23890059
HLA-F	step6	PMID: 23890059
HLA-A	step6	PMID: 23890059
HLA-E	step6	PMID: 23890059
HLA-C	step6	PMID: 23890059
HLA-B	step6	PMID: 23890059
HLA-DRB5	step6	PMID: 23890059
HLA-DQB2	step6	PMID: 23890059
TAP2	step6	PMID: 23890059
TAP1	step6	PMID: 23890059
HLA-DPB1	step6	PMID: 23890059
B2M	step6	PMID: 23890059
BCL10	step6	PMID: 23890059
BTRC	step6	PMID: 23890059
CARD11	step6	PMID: 23890059
CD101	step6	PMID: 23890059
CD247	step6	PMID: 23890059
CD3D	step6	PMID: 23890059
CD3E	step6	PMID: 23890059
CD3G	step6	PMID: 23890059
CD4	step6	PMID: 23890059
CDC34	step6	PMID: 23890059
CHUK	step6	PMID: 23890059
CSK	step6	PMID: 23890059
CUL1	step6	PMID: 23890059
ENAH	step6	PMID: 23890059
EVL	step6	PMID: 23890059
FBXW11	step6	PMID: 23890059
FYB1	step6	PMID: 23890059
GRAP2	step6	PMID: 23890059
HLA-DPA1	step6	PMID: 23890059
HLA-DQA1	step6	PMID: 23890059
HLA-DQA2	step6	PMID: 23890059
HLA-DQB1	step6	PMID: 23890059
HLA-DRA	step6	PMID: 23890059
HLA-DRB1	step6	PMID: 23890059
HLA-DRB3	step6	PMID: 23890059
HLA-DRB4	step6	PMID: 23890059
IKBKB	step6	PMID: 23890059
IKBKG	step6	PMID: 23890059
INPP5D	step6	PMID: 23890059
ITK	step6	PMID: 23890059
LAT	step6	PMID: 23890059
LCK	step6	PMID: 23890059
LCP2	step6	PMID: 23890059
MALT1	step6	PMID: 23890059
MAP3K7	step6	PMID: 23890059
NCK1	step6	PMID: 23890059
NFKB1	step6	PMID: 23890059
NFKBIA	step6	PMID: 23890059
PAG1	step6	PMID: 23890059
PAK1	step6	PMID: 23890059
PAK2	step6	PMID: 23890059
PAK3	step6	PMID: 23890059
PDPK1	step6	PMID: 23890059
PIK3CA	step6	PMID: 23890059
PIK3CB	step6	PMID: 23890059
PIK3R1	step6	PMID: 23890059
PIK3R2	step6	PMID: 23890059
PLCG1	step6	PMID: 23890059
PLCG2	step6	PMID: 23890059
PRKCQ	step6	PMID: 23890059
PSMA1	step6	PMID: 23890059
PSMA2	step6	PMID: 23890059
PSMA3	step6	PMID: 23890059
PSMA4	step6	PMID: 23890059
PSMA5	step6	PMID: 23890059
PSMA6	step6	PMID: 23890059
PSMA7	step6	PMID: 23890059
PSMA8	step6	PMID: 23890059
PSMB1	step6	PMID: 23890059
PSMB10	step6	PMID: 23890059
PSMB11	step6	PMID: 23890059
PSMB2	step6	PMID: 23890059
PSMB3	step6	PMID: 23890059
PSMB4	step6	PMID: 23890059
PSMB5	step6	PMID: 23890059
PSMB6	step6	PMID: 23890059
PSMB7	step6	PMID: 23890059
PSMB8	step6	PMID: 23890059
PSMB9	step6	PMID: 23890059
PSMC1	step6	PMID: 23890059
PSMC2	step6	PMID: 23890059
PSMC3	step6	PMID: 23890059
PSMC4	step6	PMID: 23890059
PSMC5	step6	PMID: 23890059
PSMC6	step6	PMID: 23890059
PSMD1	step6	PMID: 23890059
PSMD10	step6	PMID: 23890059
PSMD11	step6	PMID: 23890059
PSMD12	step6	PMID: 23890059
PSMD13	step6	PMID: 23890059
PSMD14	step6	PMID: 23890059
PSMD2	step6	PMID: 23890059
PSMD3	step6	PMID: 23890059
PSMD4	step6	PMID: 23890059
PSMD5	step6	PMID: 23890059
PSMD6	step6	PMID: 23890059
PSMD7	step6	PMID: 23890059
PSMD8	step6	PMID: 23890059
PSMD9	step6	PMID: 23890059
PSME1	step6	PMID: 23890059
PSME2	step6	PMID: 23890059
PSME3	step6	PMID: 23890059
PSME4	step6	PMID: 23890059
PSMF1	step6	PMID: 23890059
PTEN	step6	PMID: 23890059
PTPN22	step6	PMID: 23890059
PTPRC	step6	PMID: 23890059
PTPRJ	step6	PMID: 23890059
RELA	step6	PMID: 23890059
RIPK2	step6	PMID: 23890059
RPS27A	step6	PMID: 23890059
SEM1	step6	PMID: 23890059
SKP1	step6	PMID: 23890059
TAB2	step6	PMID: 23890059
TRAF6	step6	PMID: 23890059
TRAT1	step6	PMID: 23890059
TRAV19	step6	PMID: 23890059
TRAV29DV5	step6	PMID: 23890059
TRAV8-4	step6	PMID: 23890059
TRBV12-3	step6	PMID: 23890059
TRBV7-9	step6	PMID: 23890059
UBA52	step6	PMID: 23890059
UBB	step6	PMID: 23890059
UBC	step6	PMID: 23890059
UBE2D1	step6	PMID: 23890059
UBE2D2	step6	PMID: 23890059
UBE2N	step6	PMID: 23890059
UBE2V1	step6	PMID: 23890059
VASP	step6	PMID: 23890059
WAS	step6	PMID: 23890059
ZAP70	step6	PMID: 23890059
IFNG	step7	PMID: 23890059
CD274	step7	PMID: 23890059
PDCD1	step7	PMID: 23890059
BTLA	step7	PMID: 23890059
VSIR	step7	PMID: 23890059
LAG3	step7	PMID: 23890059
IDO1	step7	PMID: 23890059
HAVCR2	step7	PMID: 23890059
MICB	step7	PMID: 23890059
VTCN1	step7	PMID: 23890059
TGFB1	step7	PMID: 23890059
ARG1	step7	PMID: 23890059
ARG2	step7	PMID: 23890059
MICB	step7	PMID: 23890059
CD80	step7	PMID: 23890059

## Sheet: Table S6
The gene set of Radiosensitivity signature
Gene symbol	Gene signature	Source
LAPTM5	Radiosensitivity signature	PMID: 22846430
RAB13	Radiosensitivity signature	PMID: 22846430
PTPRC	Radiosensitivity signature	PMID: 22846430
RALB	Radiosensitivity signature	PMID: 22846430
CXCR4	Radiosensitivity signature	PMID: 22846430
DAG1	Radiosensitivity signature	PMID: 22846430
HCLS1	Radiosensitivity signature	PMID: 22846430
ITGB5	Radiosensitivity signature	PMID: 22846430
PFN2	Radiosensitivity signature	PMID: 22846430
ANXA5	Radiosensitivity signature	PMID: 22846430
SQSTM1	Radiosensitivity signature	PMID: 22846430
MYB	Radiosensitivity signature	PMID: 22846430
SCRN1	Radiosensitivity signature	PMID: 22846430
PIR	Radiosensitivity signature	PMID: 22846430
WAS	Radiosensitivity signature	PMID: 22846430
CCND1	Radiosensitivity signature	PMID: 22846430
HTRA1	Radiosensitivity signature	PMID: 22846430
PTMS	Radiosensitivity signature	PMID: 22846430
ARHGDIB	Radiosensitivity signature	PMID: 22846430
LRMP	Radiosensitivity signature	PMID: 22846430
TWF1	Radiosensitivity signature	PMID: 22846430
CD63	Radiosensitivity signature	PMID: 22846430
ACTN1	Radiosensitivity signature	PMID: 22846430
ANXA2	Radiosensitivity signature	PMID: 22846430
PKM	Radiosensitivity signature	PMID: 22846430
EMP2	Radiosensitivity signature	PMID: 22846430
CORO1A	Radiosensitivity signature	PMID: 22846430
PYGB	Radiosensitivity signature	PMID: 22846430
CAPNS1	Radiosensitivity signature	PMID: 22846430
CBR1	Radiosensitivity signature	PMID: 22846430

## Sheet: Table S7
CSC surface marker
Gene symbol	Gene signature		Source
CSF3R	CSC surface marker		PMID: 28270302
NOTCH2	CSC surface marker		PMID: 28270302
CD55	CSC surface marker		PMID: 28270302
CD34	CSC surface marker		PMID: 28270302
EPCAM	CSC surface marker		PMID: 28270302
CXCR4	CSC surface marker		PMID: 28270302
DPP4	CSC surface marker		PMID: 28270302
ITGA6	CSC surface marker		PMID: 28270302
CXCR1	CSC surface marker		PMID: 28270302
TDGF1	CSC surface marker		PMID: 28270302
ALCAM	CSC surface marker		PMID: 28270302
CD96	CSC surface marker		PMID: 28270302
MME	CSC surface marker		PMID: 28270302
PROM1	CSC surface marker		PMID: 28270302
KIT	CSC surface marker		PMID: 28270302
ABCG2	CSC surface marker		PMID: 28270302
HAVCR2	CSC surface marker		PMID: 28270302
CD24	CSC surface marker		PMID: 28270302
ABCB5	CSC surface marker		PMID: 28270302
PODXL	CSC surface marker		PMID: 28270302
IL3RA	CSC surface marker		PMID: 28270302
ENG	CSC surface marker		PMID: 28270302
CD44	CSC surface marker		PMID: 28270302
MS4A1	CSC surface marker		PMID: 28270302
FUT4	CSC surface marker		PMID: 28270302
NCAM1	CSC surface marker		PMID: 28270302
MCAM	CSC surface marker		PMID: 28270302
THY1	CSC surface marker		PMID: 28270302
ITGB1	CSC surface marker		PMID: 28270302
CD9	CSC surface marker		PMID: 28270302
LGR5	CSC surface marker		PMID: 28270302
DLL4	CSC surface marker		PMID: 28270302
ANPEP	CSC surface marker		PMID: 28270302
NGFR	CSC surface marker		PMID: 28270302
ICAM1	CSC surface marker		PMID: 28270302
NOTCH3	CSC surface marker		PMID: 28270302
B3GALT5	CSC surface marker		PMID: 28270302

## Sheet: Table S8
The gene sets of ten oncogenic pathways.
Symbol	Pathway	Source
CCND1	Cell.Cycle_activated	PMID:34588621
CCND2	Cell.Cycle_activated	PMID:34588621
CCND3	Cell.Cycle_activated	PMID:34588621
CCNE1	Cell.Cycle_activated	PMID:34588621
CDK2	Cell.Cycle_activated	PMID:34588621
CDK4	Cell.Cycle_activated	PMID:34588621
CDK6	Cell.Cycle_activated	PMID:34588621
E2F1	Cell.Cycle_activated	PMID:34588621
E2F3	Cell.Cycle_activated	PMID:34588621
YAP1	Hippo_activated	PMID:34588621
TEAD1	Hippo_activated	PMID:34588621
TEAD2	Hippo_activated	PMID:34588621
TEAD3	Hippo_activated	PMID:34588621
TEAD4	Hippo_activated	PMID:34588621
WWTR1	Hippo_activated	PMID:34588621
MYC	MYC_activated	PMID:34588621
MYCL1	MYC_activated	PMID:34588621
MYCN	MYC_activated	PMID:34588621
CREBBP	NOTCH_activated	PMID:34588621
EP300	NOTCH_activated	PMID:34588621
HES1	NOTCH_activated	PMID:34588621
HES2	NOTCH_activated	PMID:34588621
HES3	NOTCH_activated	PMID:34588621
HES4	NOTCH_activated	PMID:34588621
HES5	NOTCH_activated	PMID:34588621
HEY1	NOTCH_activated	PMID:34588621
HEY2	NOTCH_activated	PMID:34588621
HEYL	NOTCH_activated	PMID:34588621
KAT2B	NOTCH_activated	PMID:34588621
NOTCH1	NOTCH_activated	PMID:34588621
NOTCH2	NOTCH_activated	PMID:34588621
NOTCH3	NOTCH_activated	PMID:34588621
NOTCH4	NOTCH_activated	PMID:34588621
PSEN2	NOTCH_activated	PMID:34588621
LFNG	NOTCH_activated	PMID:34588621
NCSTN	NOTCH_activated	PMID:34588621
JAG1	NOTCH_activated	PMID:34588621
APH1A	NOTCH_activated	PMID:34588621
FHL1	NOTCH_activated	PMID:34588621
THBS2	NOTCH_activated	PMID:34588621
MFAP2	NOTCH_activated	PMID:34588621
RFNG	NOTCH_activated	PMID:34588621
MFAP5	NOTCH_activated	PMID:34588621
JAG2	NOTCH_activated	PMID:34588621
MAML3	NOTCH_activated	PMID:34588621
MFNG	NOTCH_activated	PMID:34588621
CNTN1	NOTCH_activated	PMID:34588621
MAML1	NOTCH_activated	PMID:34588621
MAML2	NOTCH_activated	PMID:34588621
PSEN1	NOTCH_activated	PMID:34588621
PSENEN	NOTCH_activated	PMID:34588621
RBPJ	NOTCH_activated	PMID:34588621
RBPJL	NOTCH_activated	PMID:34588621
SNW1	NOTCH_activated	PMID:34588621
ADAM10	NOTCH_activated	PMID:34588621
APH1B	NOTCH_activated	PMID:34588621
ADAM17	NOTCH_activated	PMID:34588621
DLK1	NOTCH_activated	PMID:34588621
DLL1	NOTCH_activated	PMID:34588621
DLL3	NOTCH_activated	PMID:34588621
DLL4	NOTCH_activated	PMID:34588621
DNER	NOTCH_activated	PMID:34588621
DTX1	NOTCH_activated	PMID:34588621
DTX2	NOTCH_activated	PMID:34588621
DTX3	NOTCH_activated	PMID:34588621
DTX3L	NOTCH_activated	PMID:34588621
DTX4	NOTCH_activated	PMID:34588621
EGFL7	NOTCH_activated	PMID:34588621
NFE2L2	NRF2_activated	PMID:34588621
EIF4EBP1	PI3K_activated	PMID:34588621
AKT1	PI3K_activated	PMID:34588621
AKT2	PI3K_activated	PMID:34588621
AKT3	PI3K_activated	PMID:34588621
AKT1S1	PI3K_activated	PMID:34588621
INPP4B	PI3K_activated	PMID:34588621
MAPKAP1	PI3K_activated	PMID:34588621
MLST8	PI3K_activated	PMID:34588621
MTOR	PI3K_activated	PMID:34588621
PDK1	PI3K_activated	PMID:34588621
PIK3CA	PI3K_activated	PMID:34588621
PIK3CB	PI3K_activated	PMID:34588621
PIK3R2	PI3K_activated	PMID:34588621
RHEB	PI3K_activated	PMID:34588621
RICTOR	PI3K_activated	PMID:34588621
RPTOR	PI3K_activated	PMID:34588621
RPS6	PI3K_activated	PMID:34588621
RPS6KB1	PI3K_activated	PMID:34588621
STK11	PI3K_activated	PMID:34588621
TGFBR1	TGF-B_activated	PMID:34588621
TGFBR2	TGF-B_activated	PMID:34588621
ACVR2A	TGF-B_activated	PMID:34588621
ACVR1B	TGF-B_activated	PMID:34588621
SMAD2	TGF-B_activated	PMID:34588621
SMAD3	TGF-B_activated	PMID:34588621
SMAD4	TGF-B_activated	PMID:34588621
TP53	TP53_activated	PMID:34588621
ATM	TP53_activated	PMID:34588621
CHEK2	TP53_activated	PMID:34588621
RPS6KA3	TP53_activated	PMID:34588621
LEF1	Wnt_activated	PMID:34588621
LGR4	Wnt_activated	PMID:34588621
LGR5	Wnt_activated	PMID:34588621
LZTR1	Wnt_activated	PMID:34588621
NDP	Wnt_activated	PMID:34588621
PORCN	Wnt_activated	PMID:34588621
SFRP1	Wnt_activated	PMID:34588621
SFRP2	Wnt_activated	PMID:34588621
SFRP4	Wnt_activated	PMID:34588621
SFRP5	Wnt_activated	PMID:34588621
SOST	Wnt_activated	PMID:34588621
TCF7L1	Wnt_activated	PMID:34588621
WIF1	Wnt_activated	PMID:34588621
ZNRF3	Wnt_activated	PMID:34588621
CTNNB1	Wnt_activated	PMID:34588621
DVL1	Wnt_activated	PMID:34588621
DVL2	Wnt_activated	PMID:34588621
DVL3	Wnt_activated	PMID:34588621
FRAT1	Wnt_activated	PMID:34588621
FRAT2	Wnt_activated	PMID:34588621
DKK1	Wnt_activated	PMID:34588621
DKK2	Wnt_activated	PMID:34588621
DKK3	Wnt_activated	PMID:34588621
DKK4	Wnt_activated	PMID:34588621
RNF43	Wnt_activated	PMID:34588621
TCF7	Wnt_activated	PMID:34588621
TCF7L2	Wnt_activated	PMID:34588621
ABL1	RAS_activated	PMID:34588621
EGFR	RAS_activated	PMID:34588621
ERBB2	RAS_activated	PMID:34588621
ERBB3	RAS_activated	PMID:34588621
ERBB4	RAS_activated	PMID:34588621
PDGFRA	RAS_activated	PMID:34588621
PDGFRB	RAS_activated	PMID:34588621
MET	RAS_activated	PMID:34588621
FGFR1	RAS_activated	PMID:34588621
FGFR2	RAS_activated	PMID:34588621
FGFR3	RAS_activated	PMID:34588621
FGFR4	RAS_activated	PMID:34588621
FLT3	RAS_activated	PMID:34588621
ALK	RAS_activated	PMID:34588621
RET	RAS_activated	PMID:34588621
ROS1	RAS_activated	PMID:34588621
KIT	RAS_activated	PMID:34588621
IGF1R	RAS_activated	PMID:34588621
NTRK1	RAS_activated	PMID:34588621
NTRK2	RAS_activated	PMID:34588621
NTRK3	RAS_activated	PMID:34588621
SOS1	RAS_activated	PMID:34588621
GRB2	RAS_activated	PMID:34588621
PTPN11	RAS_activated	PMID:34588621
KRAS	RAS_activated	PMID:34588621
HRAS	RAS_activated	PMID:34588621
NRAS	RAS_activated	PMID:34588621
RIT1	RAS_activated	PMID:34588621
ARAF	RAS_activated	PMID:34588621
BRAF	RAS_activated	PMID:34588621
RAF1	RAS_activated	PMID:34588621
RAC1	RAS_activated	PMID:34588621
MAP2K1	RAS_activated	PMID:34588621
MAP2K2	RAS_activated	PMID:34588621
MAPK1	RAS_activated	PMID:34588621
INSR	RAS_activated	PMID:34588621
INSRR	RAS_activated	PMID:34588621
IRS1	RAS_activated	PMID:34588621
SOS2	RAS_activated	PMID:34588621
SHC1	RAS_activated	PMID:34588621
SHC2	RAS_activated	PMID:34588621
SHC3	RAS_activated	PMID:34588621
SHC4	RAS_activated	PMID:34588621
RASGRP1	RAS_activated	PMID:34588621
RASGRP2	RAS_activated	PMID:34588621
RASGRP3	RAS_activated	PMID:34588621
RASGRP4	RAS_activated	PMID:34588621
RAPGEF1	RAS_activated	PMID:34588621
RAPGEF2	RAS_activated	PMID:34588621
RASGRF1	RAS_activated	PMID:34588621
RASGRF2	RAS_activated	PMID:34588621
FNTA	RAS_activated	PMID:34588621
FNTB	RAS_activated	PMID:34588621
SPRED1	RAS_activated	PMID:34588621
SPRED2	RAS_activated	PMID:34588621
SPRED3	RAS_activated	PMID:34588621
SHOC2	RAS_activated	PMID:34588621
KSR1	RAS_activated	PMID:34588621
KSR2	RAS_activated	PMID:34588621
JAK2	RAS_activated	PMID:34588621
IRS2	RAS_activated	PMID:34588621
CDKN1A	Cell.Cycle_repressed	PMID:34588621
CDKN1B	Cell.Cycle_repressed	PMID:34588621
CDKN2A	Cell.Cycle_repressed	PMID:34588621
CDKN2B	Cell.Cycle_repressed	PMID:34588621
CDKN2C	Cell.Cycle_repressed	PMID:34588621
RB1	Cell.Cycle_repressed	PMID:34588621
STK4	Hippo_repressed	PMID:34588621
STK3	Hippo_repressed	PMID:34588621
SAV1	Hippo_repressed	PMID:34588621
LATS1	Hippo_repressed	PMID:34588621
LATS2	Hippo_repressed	PMID:34588621
MOB1A	Hippo_repressed	PMID:34588621
MOB1B	Hippo_repressed	PMID:34588621
PTPN14	Hippo_repressed	PMID:34588621
NF2	Hippo_repressed	PMID:34588621
WWC1	Hippo_repressed	PMID:34588621
TAOK1	Hippo_repressed	PMID:34588621
TAOK2	Hippo_repressed	PMID:34588621
TAOK3	Hippo_repressed	PMID:34588621
CRB1	Hippo_repressed	PMID:34588621
CRB2	Hippo_repressed	PMID:34588621
CRB3	Hippo_repressed	PMID:34588621
LLGL1	Hippo_repressed	PMID:34588621
LLGL2	Hippo_repressed	PMID:34588621
HMCN1	Hippo_repressed	PMID:34588621
SCRIB	Hippo_repressed	PMID:34588621
HIPK2	Hippo_repressed	PMID:34588621
FAT1	Hippo_repressed	PMID:34588621
FAT2	Hippo_repressed	PMID:34588621
FAT3	Hippo_repressed	PMID:34588621
FAT4	Hippo_repressed	PMID:34588621
DCHS1	Hippo_repressed	PMID:34588621
DCHS2	Hippo_repressed	PMID:34588621
CSNK1E	Hippo_repressed	PMID:34588621
CSNK1D	Hippo_repressed	PMID:34588621
AJUBA	Hippo_repressed	PMID:34588621
LIMD1	Hippo_repressed	PMID:34588621
WTIP	Hippo_repressed	PMID:34588621
MGA	MYC_repressed	PMID:34588621
MNT	MYC_repressed	PMID:34588621
MXD1	MYC_repressed	PMID:34588621
MXD3	MYC_repressed	PMID:34588621
MXD4	MYC_repressed	PMID:34588621
MXI1	MYC_repressed	PMID:34588621
ARRDC1	NOTCH_repressed	PMID:34588621
CNTN6	NOTCH_repressed	PMID:34588621
KDM5A	NOTCH_repressed	PMID:34588621
NOV	NOTCH_repressed	PMID:34588621
NRARP	NOTCH_repressed	PMID:34588621
ITCH	NOTCH_repressed	PMID:34588621
SPEN	NOTCH_repressed	PMID:34588621
FBXW7	NOTCH_repressed	PMID:34588621
HDAC2	NOTCH_repressed	PMID:34588621
CUL1	NOTCH_repressed	PMID:34588621
NCOR1	NOTCH_repressed	PMID:34588621
NCOR2	NOTCH_repressed	PMID:34588621
HDAC1	NOTCH_repressed	PMID:34588621
NUMB	NOTCH_repressed	PMID:34588621
CIR1	NOTCH_repressed	PMID:34588621
NUMBL	NOTCH_repressed	PMID:34588621
RBX1	NOTCH_repressed	PMID:34588621
SAP30	NOTCH_repressed	PMID:34588621
SKP1	NOTCH_repressed	PMID:34588621
CTBP1	NOTCH_repressed	PMID:34588621
CTBP2	NOTCH_repressed	PMID:34588621
KEAP1	NRF2_repressed	PMID:34588621
CUL3	NRF2_repressed	PMID:34588621
DEPDC5	PI3K_repressed	PMID:34588621
DEPTOR	PI3K_repressed	PMID:34588621
NPRL2	PI3K_repressed	PMID:34588621
NPRL3	PI3K_repressed	PMID:34588621
PIK3R1	PI3K_repressed	PMID:34588621
PIK3R3	PI3K_repressed	PMID:34588621
PPP2R1A	PI3K_repressed	PMID:34588621
PTEN	PI3K_repressed	PMID:34588621
TSC1	PI3K_repressed	PMID:34588621
TSC2	PI3K_repressed	PMID:34588621
NF1	RAS_repressed	PMID:34588621
RASA1	RAS_repressed	PMID:34588621
CBL	RAS_repressed	PMID:34588621
ERRFI1	RAS_repressed	PMID:34588621
CBLB	RAS_repressed	PMID:34588621
CBLC	RAS_repressed	PMID:34588621
RCE1	RAS_repressed	PMID:34588621
ICMT	RAS_repressed	PMID:34588621
MRAS	RAS_repressed	PMID:34588621
PLXNB1	RAS_repressed	PMID:34588621
MAPK3	RAS_repressed	PMID:34588621
ARHGAP35	RAS_repressed	PMID:34588621
RASA2	RAS_repressed	PMID:34588621
RASA3	RAS_repressed	PMID:34588621
RASAL1	RAS_repressed	PMID:34588621
RASAL2	RAS_repressed	PMID:34588621
RASAL3	RAS_repressed	PMID:34588621
DAB2IP	RAS_repressed	PMID:34588621
PPP1CA	RAS_repressed	PMID:34588621
SCRIB	RAS_repressed	PMID:34588621
PIN1	RAS_repressed	PMID:34588621
PEBP1	RAS_repressed	PMID:34588621
ERF	RAS_repressed	PMID:34588621
PEA15	RAS_repressed	PMID:34588621
MDM2	TP53_repressed	PMID:34588621
MDM4	TP53_repressed	PMID:34588621
CHD8	Wnt_repressed	PMID:34588621
LRP5	Wnt_repressed	PMID:34588621
LRP6	Wnt_repressed	PMID:34588621
RSPO1	Wnt_repressed	PMID:34588621
TLE1	Wnt_repressed	PMID:34588621
TLE2	Wnt_repressed	PMID:34588621
TLE3	Wnt_repressed	PMID:34588621
TLE4	Wnt_repressed	PMID:34588621
FZD1	Wnt_repressed	PMID:34588621
FZD10	Wnt_repressed	PMID:34588621
FZD2	Wnt_repressed	PMID:34588621
FZD3	Wnt_repressed	PMID:34588621
FZD4	Wnt_repressed	PMID:34588621
FZD5	Wnt_repressed	PMID:34588621
FZD6	Wnt_repressed	PMID:34588621
FZD7	Wnt_repressed	PMID:34588621
FZD8	Wnt_repressed	PMID:34588621
FZD9	Wnt_repressed	PMID:34588621
WNT1	Wnt_repressed	PMID:34588621
WNT10A	Wnt_repressed	PMID:34588621
WNT10B	Wnt_repressed	PMID:34588621
WNT11	Wnt_repressed	PMID:34588621
WNT16	Wnt_repressed	PMID:34588621
WNT2	Wnt_repressed	PMID:34588621
WNT3A	Wnt_repressed	PMID:34588621
WNT4	Wnt_repressed	PMID:34588621
WNT5A	Wnt_repressed	PMID:34588621
WNT5B	Wnt_repressed	PMID:34588621
WNT6	Wnt_repressed	PMID:34588621
WNT7A	Wnt_repressed	PMID:34588621
WNT7B	Wnt_repressed	PMID:34588621
WNT8A	Wnt_repressed	PMID:34588621
WNT8B	Wnt_repressed	PMID:34588621
WNT9A	Wnt_repressed	PMID:34588621
WNT9B	Wnt_repressed	PMID:34588621
AMER1	Wnt_repressed	PMID:34588621
APC	Wnt_repressed	PMID:34588621
AXIN1	Wnt_repressed	PMID:34588621
AXIN2	Wnt_repressed	PMID:34588621
GSK3B	Wnt_repressed	PMID:34588621
CHD4	Wnt_repressed	PMID:34588621

## Sheet: Table S9
Variable	High CDI (n=222)	Low CDI (n=268)	Total	X-squared	p-value
			(n=490)
CDR Cluster				64.032	<0.00001
C0	1	24	25
C1	18	69	87
C2	85	100	185
C3	84	65	149
C4	34	10	44
RT_cluster				32.995	<0.00001
RR	115	70	185
RS	107	198	305
Apoptosis_Cluster				15.847	<0.0001
Cluster1	171	160	331
Cluster2	51	108	159
Ferroptosis_Cluster				15.62	<0.0001
Cluster1	104	78	182
Cluster2	118	190	308
Necrosis_Cluster				14.244	0.00016
Cluster1	125	104	229
Cluster2	97	164	261
Pyroptosis_Cluster				19.253	<0.0001
Cluster1	176	162	338
Cluster2	46	106	152
Stage				27.758	<0.0001
I	97	166	263
II	53	62	115
III	55	24	79
IV	14	11	25
Unknown	3	5	8
T				28.055	<0.0001
T1	50	113	163
T2	131	132	263
T3	26	17	43
T4	14	4	18
Unknown	1	2	3
N				19.579	0.0006
N0	125	192	317
N1	48	44	92
N2	45	23	68
N3	1	1	2
Unknown	3	8	11
M				5.3262	0.0697
M0	154	170	324
M1	14	10	24
Unknown	54	88	142
Gender				4.9287	0.026
Female	106	156	262
Male	116	112	228
Age				1.7778	0.41
<60y	66	66	132
>=60y	151	197	348
Unknown	5	5	10
RT				5.9773	0.05
Yes	33	24	57
No	150	206	356
Unknown	39	38	77
Race				3.7008	0.4
African american	20	33	53
white	171	205	376
asian	4	3	7
Unknown	27	27	54

## Sheet: Table S10
Data sets	Source	PMID	Sample size for each group	Platform/Technology
Discovery set (n = 484)	TCGA‐LUAD	\	490	lllumina HiSep
External testing set (n = 200)	GSE30219	23698379	83	Affymetrix Human Genome U133 Plus 2.0 Array
	GSE13213	19414676	117	Agilent-014850 Whole Human Genome Microarray 4x44K G4112F (Probe Name version)
External validation set (n = 498)	GSE31210	23028479	226	Affymetrix Human Genome U133 Plus 2.0 Array
	GSE19188	20421987	38	Affymetrix Human Genome U133 Plus 2.0 Array
	GSE50081	24305008	127	Affymetrix Human Genome U133 Plus 2.0 Array
Immunetherapy response validation set (n = 67)	GSE78220	26997480	28	Illumina HiSeq 2000 (Homo sapiens)
	GSE115821	30127394	37	Illumina HiSeq 2000 (Homo sapiens)
	IMvigor210	MPDL3280A	348	/
	GSE100797	29170503	25	Illumina HiSeq
Radiotherapy response validation set (n = 57)	TCGA‐LUAD	\	57	lllumina HiSep
Relapse response validation set (n = 83)	GSE30219	23698379	83	Affymetrix Human Genome U133 Plus 2.0 Array

[truncated: 2 more sheets: Table S11, Table S12]
